# Supplementary material for: Development and validation of nomograms for predicting overall survival and cancer specific survival in locally advanced breast cancer patients: A SEER population-based study
Source: Front Public Health. 2022 Sep 20;10:969030. doi: 10.3389/fpubh.2022.969030 (PMC9530359; doi:10.3389/fpubh.2022.969030)
Supplement: Supplementary Table 1 — C-index for the nomograms and TNM 7th stage in patients with LABC. [file Table_1.XLSX]

## Sheet: Sheet1
Supplementary Table 1: C-index for the nomograms and TNM 7th stage in patients with LABC
	Training set		Internal validation set		External validation set
	OS (95%Cl)	CSS (95%Cl)	OS (95%Cl)	CSS (95%Cl)	OS (95%Cl)	CSS (95%Cl)
Nomogram	0.767 (0.751-0.775)	0.765 (0.756-0.774)	0.765 (0.753-0.777)	0.762 (0.748-0.776)	0.858 (0.812-0.904)	0.866 (0.817-0.915)
TNM 7th stage	0.630 (0.620-0.640)	0.637 (0.626-0.648)	0.622 (0.607-0.637)	0.643 (0.626-0.660)	0.752 (0.670-0.834)	0.768 (0.690-0.846)
