# Supplementary material for: Development and validation of nomograms for predicting overall survival and cancer specific survival in locally advanced breast cancer patients: A SEER population-based study
Source: Front Public Health. 2022 Sep 20;10:969030. doi: 10.3389/fpubh.2022.969030 (PMC9530359; doi:10.3389/fpubh.2022.969030)
Supplement: Supplementary Table 2 — AUC for the nomograms and TNM 7th stage in patients with LABC. [file Table_2.XLSX]

## Sheet: Sheet1
Supplementary Table 2: AUC for the nomograms and TNM 7th stage in patients with LABC
		Training set		Internal validation set		External validation set
		OS (95%Cl)	CSS (95%Cl)	OS (95%Cl)	CSS (95%Cl)	OS (95%Cl)	CSS (95%Cl)
Nomogram	1-year	0.836 (0.821-0.851)	0.829 (0.811-0.847)	0.857 (0.836-0.877)	0.850 (0.823-0.876)	0.896 (0.810-0.981)	0.859 (0.764-0.955)
	3-year	0.769 (0.759-0.780)	0.769 (0.757-0.780)	0.768 (0.752-0.784)	0.763 (0.745-0.781)	0.794 (0.685-0.903)	0.784 (0.668-0.899)
	5-year	0.750 (0.738-0.762)	0.745 (0.732-0.758)	0.741 (0.722-0.760)	0.732 (0.712-0.752)	0.752 (0.639-0.865)	0.727 (0.595-0.860)
TNM 7th stage	1-year	0.655 (0.635-0.676)	0.671 (0.647-0.695)	0.674 (0.641-0.706)	0.706 (0.672-0.741)	0.776 (0.628-0.924)	0.762 (0.569-0.955)
	3-year	0.637 (0.625-0.650)	0.646 (0.632-0.659)	0.636 (0.618-0.655)	0.652 (0.632-0.672)	0.734 (0.609-0.860)	0.732 (0.596-0.868)
	5-year	0.642 (0.629-0.655)	0.650 (0.636-0.664)	0.640 (0.620-0.661)	0.659 (0.637-0.680)	0.688 (0.570-0.807)	0.706 (0.579-0.833)
