# Supplementary material for: Development and validation of nomograms for predicting overall survival and cancer specific survival in locally advanced breast cancer patients: A SEER population-based study
Source: Front Public Health. 2022 Sep 20;10:969030. doi: 10.3389/fpubh.2022.969030 (PMC9530359; doi:10.3389/fpubh.2022.969030)
Supplement: Supplementary Table 3 — Survival rate of different subtypes in LABC risk stratification. [file Table_3.XLSX]

## Sheet: Sheet1
Supplementary Table 3: Survival rate of different subtypes in LABC risk stratification
		LuminalA		LuminalB		HER-2		TNBC
		High	Low	High	Low	High	Low	High	Low
OS	1-year	0.921	0.992	0.941	0.994	0.929	0.99	0.877	0.985
	3-year	0.712	0.93	0.759	0.94	0.742	0.9	0.594	0.814
	5-year	0.566	0.856	0.628	0.879	0.629	0.829	0.502	0.75
CSS	1-year	0.948	0.993	0.96	0.997	0.951	0.992	0.899	0.987
	3-year	0.776	0.943	0.807	0.95	0.786	0.916	0.642	0.847
	5-year	0.654	0.884	0.705	0.899	0.691	0.856	0.562	0.769
